# Supplementary material for: Evaluation of an Intervention to Promote Self-Management Regarding Cardiovascular Disease: The Social Engagement Framework for Addressing the Chronic-Disease-Challenge (SEFAC)
Source: Int J Environ Res Public Health. 2022 Oct 12;19(20):13145. doi: 10.3390/ijerph192013145 (PMC9603702; doi:10.3390/ijerph192013145)
Supplement: Supplementary file 1 [file ijerph-19-13145-s001.zip]

Archive with 8 entries (8 files):
- Supplement Figure 1a - Baseline questionnaire.pdf
- Supplement Figure 1b - Follow-up questionnaire.pdf
- Supplementary  Table S3b_final.pdf
- Supplementary  Table S4.pdf
- Supplementary Table S1.pdf
- Supplementary Table S2.pdf
- Supplementary Table S3a_final.pdf
- Supplementary Table S3c.pdf
